# Supplementary material for: Hydroxyapatite from Natural Sources for Medical Applications
Source: Materials (Basel). 2022 Jul 22;15(15):5091. doi: 10.3390/ma15155091 (PMC9331458; doi:10.3390/ma15155091)
Supplement: Supplementary file 1 [file materials-15-05091-s001.zip]

Archive with 1 entries (1 files):
- materials-1819087-supplementary.pdf
